# Supplementary material for: The L467F-F508del Complex Allele Hampers Pharmacological Rescue of Mutant CFTR by Elexacaftor/Tezacaftor/Ivacaftor in Cystic Fibrosis Patients: The Value of the Ex Vivo Nasal Epithelial Model to Address Non-Responders to CFTR-Modulating Drugs
Source: Int J Mol Sci. 2022 Mar 15;23(6):3175. doi: 10.3390/ijms23063175 (PMC8952007; doi:10.3390/ijms23063175)
Supplement: Supplementary file 1 [file ijms-23-03175-s001.zip]

Archive with 2 entries (2 files):
- Suppl Figure S1.pdf
- Supplemental File S1 - final.pdf
